# Supplementary material for: Exploring Patient, Parent and Clinician Views of Outcomes for Family-Centered Care in Neonatal Settings: A Qualitative Study
Source: Children (Basel). 2026 Jan 22;13(1):156. doi: 10.3390/children13010156 (PMC12839950; doi:10.3390/children13010156)
Supplement: Supplementary file 1 [file children-13-00156-s001.zip]

Archive with 1 entries (1 files):
- children-4048620-supplementary.pdf
